# Supplementary material for: Assessing the performance of ChatGPT-4 and ChatGPT-4o in lung cancer diagnoses
Source: J Transl Med. 2025 Mar 18;23:346. doi: 10.1186/s12967-025-06337-1 (PMC11921556; doi:10.1186/s12967-025-06337-1)
Supplement: Supplementary file 1 — Supplementary Material 1 [file 12967_2025_6337_MOESM1_ESM.xlsx]

## Sheet: S1. Cases
Cases
Order	Article	Pathological type	CT or pathological images
1	Successful Diagnosis of Pulmonary Artery Sarcoma by Contrast-Enhanced Computed Tomography	Pulmonary Artery Sarcoma	CT
2	B-cell non-Hodgkin lymphoma presenting as an endobronchial polypoid mass	B-cell non-Hodgkin lymphoma	CT
3	An unexpected abdominal 18F-fluorodeoxyglucose (FDG) uptake on positron emission tomography (PET) in a patient with limited stage small cell lung cancer	Limited Stage-Small Cell Lung Cancer	CT, PET/CT and IHC
4	Unexpected Diagnosis of Pseudoaneurysmal Pulmonary Artery Sarcoma in a Patient with Acute Chest Pain	Pseudoaneurysmal Pulmonary Artery Sarcoma	CT
5.1	Pulmonary metastasis of basal cell carcinoma: a rare manifestation of a common disease with variable clinical course	Pulmonary metastasis of basal cell carcinoma	CT
5.2	Pulmonary metastasis of basal cell carcinoma: a rare manifestation of a common disease with variable clinical course	Pulmonary metastasis of basal cell carcinoma	CT
6	Pulmonary blastoma with endobronchial growth	Pulmonary Blastoma	CT and IHC
7	Unexpected Slight Fluorodeoxyglucose-Uptake on Positron Emission Tomography in a Pulmonary Hamartoma	Pulmonary Hamartoma	CT and IHC
8	Intraparenchymal Pulmonary Artery Aneurysm from Ipsilobar Non-small Cell Lung Cancer	Non-Small Cell Lung Cancer	CT
9	Primary Pulmonary T-Cell Lymphoma in a Human T-Lymphotropic Virus Type-1 Carrier Showing Atypical Shadow	Pulmonary T-Cell Lymphoma	CT
10	Synchronous Primary Lung Cancer, Breast Cancer Recurrence, and Mediastinal Silicon-Induced Lymphadenitis	Lung Cancer	PET/CT
11	Lung Cancer with Unusual Presentation as a Thin-Walled Cyst in a Young Nonsmoker	Lung Cancer	CT
12	Persistent Part-Solid Nodule in the Lung Represents Pulmonary Adenocarcinoma	Pulmonary Adenocarcinoma	CT and IHC
13	T4 or MI?	Lung Cancer	CT and PET/CT
14	Pulmonary Large Cell Carcinoma Mimicking an Infected Thoracoabdominal Aortic Aneurysm	Pulmonary Large Cell Carcinoma	CT
15	A Rare Complication of a CT-Guided Biopsy	Lung Cancer	CT
16	ALK Translocation in Non-small Cell Lung Cancer with Adenocarcinoma and Squamous Cell Carcinoma Markers	Non-Small Cell Lung Cancer	IHC
17	Computed Tomography Perfusion: A New Method to Evaluate Response to Therapy in Lung Cancer	Lung Cancer	CT
18	Bronchoepidural Fistula in a Man with Actinomycosis Complicated Non-small Cell Lung Cancer	Non-Small Cell Lung Cancer	CT
19	Osteonecrosis of the Humeral Head in a Patient with Non-small Cell Lung Cancer Receiving Bevacizumab	Non-Small Cell Lung Cancer	CT and PET/CT
20	Imaging During Radiation Therapy Captures Abrupt and Dramatic Changes	Non-Small Cell Lung Cancer	CT and PET/CT
21	Bronchoesophageal Fistula in a Patient With Stage IIIB Non–Small-Cell Lung Cancer	Non-Small Cell Lung Cancer	CT
22	Pneumatosis Cystoides Intestinalis After Gefitinib Therapy for Pulmonary Adenocarcinoma	Pulmonary Adenocarcinoma	CT
23	Rapidly Progressive Diffuse Cystic Lesions as a Radiological Hallmark of Lung Adenocarcinoma	Lung Adenocarcinoma	CT
24	Pulmonary Plasmacytoma	Pulmonary Plasmacytoma	CT
25	Unusual Migration of a Vena Cava Stent into the Pulmonary Artery Because of Tumor Reduction after Chemotherapy	Small Cell Lung Cancer	CT
26	PET/CT Findings for Bone Marrow Carcinosis Because of Lung Adenocarcinoma	Lung Adenocarcinoma	PET/CT and IHC
27	FDG Uptake in the Chest Wall of a Patient with Small-Cell Lung Cancer	Small Cell Lung Cancer	CT and PET/CT
28	Resection of a Solitary Pulmonary Metastasis from Prostatic Adenocarcinoma Misdiagnosed as a Bronchocele: Usefulness of 18F-Choline and 18F-FDG PET/CT	Prostate cancer lung metastasis	CT
29	The Case of the Missed Chest Radiograph: Bilateral Mammary Gland Metastases Mimicking Multifocal Primary Breast Cancer as the Initial Manifestation of Non–Small-Cell Lung Cancer	Non-Small Cell Lung Cancer	CT and IHC
30	Popcorn in the Lung	Pulmonary chondroid hamartoma	CT
31	From Reversed Halo Sign to Halo Sign: Unusual Centripetal Growing of a Lung Adenocarcinoma	Lung Adenocarcinoma	CT
32	Multiple Pulmonary Chondroid Hamartoma	Pulmonary Chondroid Hamartoma	CT and IHC
33	Resection of a Giant Neuroblastoma Misdiagnosed as Atypical Mediastinal Carcinoid	Neuroblastoma	CT and IHC
34	Spontaneous Pulmonary Torsion Secondary to Left Upper Lobe Malignancy	left upper lobe moderately dif- ferentiated mucinous adenocarcinoma	CT and PET/CT
35	Challenging Lung Carcinoma with Coexistent ΔNp63/p40 and Thyroid Transcription Factor-1 Labeling Within the Same Individual Tumor Cells	Lung Carcinoma	IHC
36	Lungs on Fire	lung cancer	CT
37	The Moth-Eaten Lung: Lung Adenocarcinoma with Cavitating Miliary intrapulmonary Carcinomatosis	lung adenocarcinoma	CT
38	A Case of Pulmonary Squamous Cell Carcinoma Revealed Ground Glass Opacity on Computed Tomography	Pulmonary Squamous Cell Carcinoma	CT and IHC
39	A Rare Case of Intrapulmonary Ewing Sarcoma Presenting with Left Atrial Tumor Thrombus	pulmonary Ewing Sarcoma	CT, PET/CT and IHC
40	Unexpectedly Fludeoxyglucose (18F) Avid Well-Differentiated Adenocarcinoma of the Lung	lung adenocarcinoma	CT, PET/CT and IHC
41	Life-Threatening Bronchomediastinal Fistula Complicating a First Cycle of Chemotherapy in a Stage IV NSCLC Case	Non-Small Cell Lung Cancer	CT
42	Tumor Relapse After Thoracic Surgery?	Non-Small Cell Lung Cancer	CT and PET/CT
43	Pulmonary Artery Sarcoma: Not Every Filling Defect is a Pulmonary Thromboembolism	Pulmonary Artery Sarcoma	CT and IHC
44	Sclerosing Pneumocytoma with Lymph Node Metastasis	Sclerosing Pneumocytoma	PET/CT and IHC
45	Acute and Progressive Tracheal Stenosis after Proton Beam Therapy with Concurrent Chemotherapy for Non–Small Cell Lung Cancer	Non-Small Cell Lung Cancer	CT
46	Organizing Pneumonia Induced by Nivolumab in a Patient with Metastatic Melanoma	Melanoma	CT and IHC
47	Retroperitoneal Metastasis from Lung Adenocarcinoma Mimics Retroperitoneal Fibrosis	lung adenocarcinoma Retroperitoneal Metastasis	CT and IHC
48	An Unusual Metastatic Site for Primary Lung Cancer: The Spleen	Lung Cancer Spleen Metastatic	CT and IHC
49	Nivolumab Enhances the Inflammation of the Irradiation Field in Advanced Non–Small Cell Lung Cancer	Non-Small Cell Lung Cancer	CT
50	Lung Metastases from Esophageal Granular Cell Tumor: An Undoubted Criterion for Malignancy	Lung Metastases from Esophageal Granular Cell Tumor	CT and IHC
51	BRAF V600E Mutation Is not Always Present as Expected! A Case Report of Lung and Thyroid Carcinomas	Thyroid metastatic lung adenocarcinoma	CT and IHC
52	Vogt-Koyanagi-Harada Syndrome Induced by Pembrolizumab in a Patient with Non–Small Cell Lung Cancer	Non-Small Cell Lung Cancer	CT
53	Small Cell Lung Cancer Presenting as Carcinocythemia	Small Cell Lung Cancer	CT and IHC
54	Tattoo-Induced False-Positive FDG PET/CT Interpretation while Staging for Lung Cancer	lung adenocarcinoma	CT, PET/CT and IHC
55	Giant Secondary Overgrowth of Type-1 Pulmonary Cystic Airway Malformation Upon Development of Anaplastic Lymphoma Kinase–Rearranged Adenocarcinoma	Anaplastic Lymphoma Kinase–Rearranged Adenocarcinoma	CT and IHC
56	Bronchomediastinal Fistula During Durvalumab Therapy After Chemoradiotherapy in Stage III NSCLC	Non-Small Cell Lung Cancer	CT
57	Spindle Cell Nuclear in Testis Carcinoma of the Lung: A Challenging Tumor	Testis Carcinoma Lung Metastases	CT and IHC
58	Squamous Cell Carcinoma of the Lung With Micropapillary Pattern	Lung Squamous Cell Carcinoma	CT, PET/CT and IHC
59	EGFR-Mutated Pulmonary Choriocarcinoma Combined With Adenocarcinoma	Pulmonary Choriocarcinoma	CT and IHC

## Sheet: S2. Question document
Question document
1. Medical history
2. Image
3. Multiple-choice options:
A. Lung Adenocarcinoma
B. Lung Squamous Cell Carcinoma
C. Pulmonary Lymphoma
D. Lung Sarcoma
E. Lung Carcinoma
F. Non-Small Cell Lung Cancer
G. Small Cell Lung Cancer
H. Pulmonary Tuberculosis
I. Pneumonia
J. Chronic Obstructive Pulmonary Disease (COPD)
K. Pulmonary Hamartoma
L. Pulmonary Blastoma
M. Pulmonary Plasmacytoma
N. Metastatic lung cancer
Based on this document, what do you think is the most likely answer? If you rate the confidence of your answer on a scale of one to ten, what score would you give your answer?
Also, is there a second possible answer to the above question? If so, what score would you give to your second most likely answer?
